# Supplementary material for: Effectiveness of Psychological Treatments for Borderline Personality Disorder and Predictors of Treatment Outcomes: A Multivariate Multilevel Meta-Analysis of Data from All Design Types
Source: J Clin Med. 2021 Nov 29;10(23):5622. doi: 10.3390/jcm10235622 (PMC8658126; doi:10.3390/jcm10235622)
Supplement: Supplementary file 1 [file jcm-10-05622-s001.zip]

Archive with 1 entries (1 files):
- jcm-1408872-Supplementary.pdf
